# Supplementary material for: Oral Microbiota Profile Associates with Sugar Intake and Taste Preference Genes
Source: Nutrients. 2020 Mar 3;12(3):681. doi: 10.3390/nu12030681 (PMC7146170; doi:10.3390/nu12030681)
Supplement: Supplementary file 1 [file nutrients-12-00681-s001.zip]

Archive with 5 entries (5 files):
- Table S1.docx
- Table S2.docx
- Table S3.docx
- Table S4.docx
- Table S5.docx
